# Supplementary material for: Records of Limoniidae and Pediciidae (Diptera) from Armenia, with the first Armenian checklist of these families
Source: Zookeys. 2016 Apr 27;(585):125–42. doi: 10.3897/zookeys.585.8330 (PMC4857039; doi:10.3897/zookeys.585.8330)
Supplement: XML Treatment for Pseudolimnophila (Pseudolimnophila) melanura [file zookeys.585.8330-treatment5.xml]

<!DOCTYPE tp:taxon-treatment
  PUBLIC "-//TaxonX//DTD Taxonomic Treatment Publishing DTD v0 20100105//EN" "tax-treatment-NSO.dtd">
<tp:taxon-treatment xmlns:tp="http://www.plazi.org/taxpub"><tp:treatment-meta><kwd-group><label>Taxon classification</label><kwd><named-content content-type="kingdom">Animalia</named-content></kwd><kwd><named-content content-type="order">Diptera</named-content></kwd><kwd><named-content content-type="family">Limoniidae</named-content></kwd></kwd-group><mixed-citation publication-type="journal"><person-group><name><surname>Oboňa</surname><given-names>Jozef</given-names></name><name><surname>Starý</surname><given-names>Jaroslav</given-names></name><name><surname>Manko</surname><given-names>Peter</given-names></name><name><surname>Hrivniak</surname><given-names>Ľuboš</given-names></name><name><surname>Papyan</surname><given-names>Levon</given-names></name></person-group><article-title>Records of <tp:taxon-name><tp:taxon-name-part taxon-name-part-type="family">Limoniidae</tp:taxon-name-part></tp:taxon-name> and <tp:taxon-name><tp:taxon-name-part taxon-name-part-type="family">Pediciidae</tp:taxon-name-part></tp:taxon-name> (<tp:taxon-name><tp:taxon-name-part taxon-name-part-type="order">Diptera</tp:taxon-name-part></tp:taxon-name>) from Armenia, with the first Armenian checklist of these families</article-title><source>Zookeys</source><day>27</day><month>4</month><year>2016</year><volume>2016</volume><issue>585</issue><fpage>125</fpage><lpage>142</lpage><pub-id pub-id-type="doi">10.3897/zookeys.585.8330</pub-id></mixed-citation></tp:treatment-meta><tp:nomenclature><tp:taxon-name>
                  <tp:taxon-name-part taxon-name-part-type="genus">Pseudolimnophila</tp:taxon-name-part>
                    (<tp:taxon-name-part taxon-name-part-type="subgenus">Pseudolimnophila</tp:taxon-name-part>)
                    <tp:taxon-name-part taxon-name-part-type="species">melanura</tp:taxon-name-part>
                  </tp:taxon-name><tp:taxon-authority>Savchenko, 1984</tp:taxon-authority></tp:nomenclature><tp:treatment-sec sec-type="material"><title>Material examined.</title><p>Tavush: W of Dilijan, Bldan R. (site 28), 28.viii.2015, 6 ♂ 3 ♀.</p></tp:treatment-sec><tp:treatment-sec sec-type="Distribution"><title>Distribution.</title><p>So far only known from Tajikistan. First record from Armenia and Transcaucasia; first record since original description.</p></tp:treatment-sec><tp:treatment-sec sec-type="Remark"><title>Remark.</title><p>Due to syntopic occurrence in Armenia of <tp:taxon-name><tp:taxon-name-part taxon-name-part-type="genus">Pseudolimnophila</tp:taxon-name-part> (<tp:taxon-name-part taxon-name-part-type="subgenus">Pseudolimnophila</tp:taxon-name-part>) <tp:taxon-name-part taxon-name-part-type="species">melanura</tp:taxon-name-part></tp:taxon-name> and <tp:taxon-name><tp:taxon-name-part taxon-name-part-type="genus">Pseudolimnophila</tp:taxon-name-part> (<tp:taxon-name-part taxon-name-part-type="subgenus">Pseudolimnophila</tp:taxon-name-part>) <tp:taxon-name-part taxon-name-part-type="species">sepium</tp:taxon-name-part></tp:taxon-name> the former cannot be considered a subspecies of the latter, as suggested by <xref ref-type="bibr" rid="B15">Savchenko et al. (1992)</xref>.</p></tp:treatment-sec><ref-list><ref id="B15"><mixed-citation xmlns:xlink="http://www.w3.org/1999/xlink" xlink:type="simple">
          <person-group><name name-style="western"><surname>Savchenko</surname><given-names>EN</given-names></name><name name-style="western"><surname>Plyushch</surname><given-names>IG</given-names></name><name name-style="western"><surname>Rybin</surname><given-names>SN</given-names></name></person-group> (<year>1992</year>) <article-title>New data on <tp:taxon-name><tp:taxon-name-part taxon-name-part-type="family">Limoniidae</tp:taxon-name-part></tp:taxon-name> (<tp:taxon-name><tp:taxon-name-part taxon-name-part-type="order">Diptera</tp:taxon-name-part></tp:taxon-name>) of Kirgizia.</article-title> <source>Entomological Review</source> <volume>71</volume>: <fpage>62</fpage>–<lpage>69</lpage>. <comment>[In English, originally published in Entomologicheskoe Obozrenie 1991: 686–693]</comment></mixed-citation></ref></ref-list></tp:taxon-treatment>
