# Supplementary material for: Records of Limoniidae and Pediciidae (Diptera) from Armenia, with the first Armenian checklist of these families
Source: Zookeys. 2016 Apr 27;(585):125–42. doi: 10.3897/zookeys.585.8330 (PMC4857039; doi:10.3897/zookeys.585.8330)
Supplement: XML Treatment for Erioptera (Erioptera) lutea [file zookeys.585.8330-treatment9.xml]

<!DOCTYPE tp:taxon-treatment
  PUBLIC "-//TaxonX//DTD Taxonomic Treatment Publishing DTD v0 20100105//EN" "tax-treatment-NSO.dtd">
<tp:taxon-treatment xmlns:tp="http://www.plazi.org/taxpub"><tp:treatment-meta><kwd-group><label>Taxon classification</label><kwd><named-content content-type="kingdom">Animalia</named-content></kwd><kwd><named-content content-type="order">Diptera</named-content></kwd><kwd><named-content content-type="family">Limoniidae</named-content></kwd></kwd-group><mixed-citation publication-type="journal"><person-group><name><surname>Oboňa</surname><given-names>Jozef</given-names></name><name><surname>Starý</surname><given-names>Jaroslav</given-names></name><name><surname>Manko</surname><given-names>Peter</given-names></name><name><surname>Hrivniak</surname><given-names>Ľuboš</given-names></name><name><surname>Papyan</surname><given-names>Levon</given-names></name></person-group><article-title>Records of <tp:taxon-name><tp:taxon-name-part taxon-name-part-type="family">Limoniidae</tp:taxon-name-part></tp:taxon-name> and <tp:taxon-name><tp:taxon-name-part taxon-name-part-type="family">Pediciidae</tp:taxon-name-part></tp:taxon-name> (<tp:taxon-name><tp:taxon-name-part taxon-name-part-type="order">Diptera</tp:taxon-name-part></tp:taxon-name>) from Armenia, with the first Armenian checklist of these families</article-title><source>Zookeys</source><day>27</day><month>4</month><year>2016</year><volume>2016</volume><issue>585</issue><fpage>125</fpage><lpage>142</lpage><pub-id pub-id-type="doi">10.3897/zookeys.585.8330</pub-id></mixed-citation></tp:treatment-meta><tp:nomenclature><tp:taxon-name>
                  <tp:taxon-name-part taxon-name-part-type="genus">Erioptera</tp:taxon-name-part>
                    (<tp:taxon-name-part taxon-name-part-type="subgenus">Erioptera</tp:taxon-name-part>)
                    <tp:taxon-name-part taxon-name-part-type="species">lutea</tp:taxon-name-part>
                  </tp:taxon-name><tp:taxon-authority>Meigen, 1804</tp:taxon-authority></tp:nomenclature><tp:treatment-sec sec-type="material"><title>Material examined.</title><p>Kotayk: NW of Artavaz, Marmarik R. (site 6), 26.viii.2015, 1 ♂; Kotayk: between Marmarik and Aghavnadzor, Marmarik R. (site 13), 26.viii.2015, 1 ♀; Kotayk: Hrazdan Sewage Treatment Plant, Hrazdan R. (site 7), 27.viii.2015, 1 ♂; Kotayk: between Marmarik and Aghavnadzor, tributary of Marmarik R. (site 4), 27.viii.2015, 1 ♀; Tavush: W of Dilijan, Bldan R. (site 28), 28.viii.2015, 1 ♂; Tavush: below Jukhtakvank Monastery, (site 26), 29.viii.2015, 1 ♀; Gegharkunik: Tsovagyugh, nr. Sevan L. (site 3), 29.viii.2015, 1 ♀; Lori: N of Dzoraget, tributary of Pambak R. (site 17), 1.ix.2015, 1 ♂; Lori: Meghvahovit, road H31, small steppe brook (site 16), 2.ix.2015, 3 ♀; Shirak: NE of Musayelyan, tributary of Akhurian R. (site 23), 2.ix.2015, 1 ♂ 1 ♀; Shirak: NW of Amasia, tributary of Akhurian R. (site 24), 2.ix.2015, 1 ♂ 1 ♀.</p></tp:treatment-sec><tp:treatment-sec sec-type="Distribution"><title>Distribution.</title><p>Europe; Georgia, Armenia, Azerbaijan, Turkey, Israel, ?Iran; Central Asia; West Siberia.</p></tp:treatment-sec></tp:taxon-treatment>
